# Supplementary material for: Gasdermin D Deficiency Limits the Transition of Atherosclerotic Plaques to an Inflammatory Phenotype in ApoE Knock-Out Mice
Source: Biomedicines. 2022 May 19;10(5):1171. doi: 10.3390/biomedicines10051171 (PMC9138554; doi:10.3390/biomedicines10051171)
Supplement: Supplementary file 1 [file biomedicines-10-01171-s001.zip]

Archive with 3 entries (2 files):
- Biomedicines Gsdmd supplementary figures.pdf
- __MACOSX/
- __MACOSX/._Biomedicines Gsdmd supplementary figures_revised_proofread.pdf
